# Supplementary material for: Whole Genome Sequencing for Surveillance of Diphtheria in Low Incidence Settings
Source: Front Public Health. 2019 Aug 21;7:235. doi: 10.3389/fpubh.2019.00235 (PMC6713046; doi:10.3389/fpubh.2019.00235)
Supplement: Supplementary file 1 [file Table_1.XLSX]

## Sheet: SRAMetadataTableforPhandango110
Supplementary Table. C. diphtheriae isolates analysed in Figures 1 and 2.
Sample	Country of isolation	Subregion	CollectionYear	Biosample	Bioproject	Publication	Comments
GCA_000257885	United Kingdom		1931	SAMN02471955	PRJNA89613	Sangal 2012a
GCA_002200975	United Kingdom	London	1932	SAMN04515814	PRJNA313138
GCA_002200985	United Kingdom	Leeds	1932	SAMN04515815	PRJNA313138
GCA_000255175	USA		1954	SAMN02603067	PRJNA42401	Trost 2012	Also CP003210
GCA_001457455	USA		1969	SAMEA2517360	PRJEB6403
GCA_002203495	Belarus	Brest	1979	SAMN04496981	PRJNA312301	Grosse-Kock 2017
GCA_001876255	South Africa		1980	SAMN05729434	PRJNA341832	du Plessis 2015
GCA_001876285	South Africa		1980	SAMN05729435	PRJNA341832	du Plessis 2015
GCA_001833035			1981	SAMN05877642	PRJNA345527	Ahmad 2017
GCA_001889905			1981	SAMN05877643	PRJNA345527	Ahmad 2017
GCA_001832975			1986	SAMN05877644	PRJNA345527	Ahmad 2017
GCA_002115305			1986	SAMN06311208	PRJNA345527	Ahmad 2017
GCA_002115335			1986	SAMN06311209	PRJNA345527	Ahmad 2017
GCA_001832945	Malaysia	Johor Bharu	1987	SAMN05877645	PRJNA345527	Ahmad 2017
GCA_001832925			1987	SAMN05877646	PRJNA345527	Ahmad 2017
GCA_002203315	Belarus	Minsk	1996	SAMN04496954	PRJNA312301	Grosse-Kock 2017
GCA_002202335	Belarus	Mogilev	1996	SAMN04496955	PRJNA312301	Grosse-Kock 2017
GCA_002202345	Belarus	Mogilev	1996	SAMN04496956	PRJNA312301	Grosse-Kock 2017
GCA_002203325	Belarus	Minsk	1996	SAMN04496957	PRJNA312301	Grosse-Kock 2017
GCA_002202355	Belarus	Mogilev	1996	SAMN04496958	PRJNA312301	Grosse-Kock 2017
GCA_002201145	Belarus	Gomel	1996	SAMN06174239	PRJNA312301	Grosse-Kock 2017
GCA_002073375	United Kingdom		1997	SAMN04875534	PRJNA231221		Also reads SRR2471515
GCA_002843135	Italy	Rome	1997	SAMN02837547	PRJNA235381	Sangal 2015
GCA_002202425	Belarus	Vitebsk	1997	SAMN04496959	PRJNA312301	Grosse-Kock 2017
GCA_002202415	Belarus	Vitebsk	1997	SAMN04496960	PRJNA312301	Grosse-Kock 2017
GCA_002203295	Belarus	Minsk	1997	SAMN04496961	PRJNA312301	Grosse-Kock 2017
GCA_002202445	Belarus	Minsk	1997	SAMN04496962	PRJNA312301	Grosse-Kock 2017
GCA_002203335	Belarus	Brest	1997	SAMN04496963	PRJNA312301	Grosse-Kock 2017
GCA_002202435	Belarus	Minsk	1997	SAMN04496964	PRJNA312301	Grosse-Kock 2017
GCA_002201135	Belarus	Minsk	1997	SAMN06174240	PRJNA312301	Grosse-Kock 2017
GCA_002201005	Belarus	Brest	1997	SAMN06174241	PRJNA312301	Grosse-Kock 2017
GCA_000195815			1997	SAMEA1705951	PRJNA87	Cerdeno-Tarraga 2003
GCA_002203375	Belarus	Gomel	1998	SAMN04496965	PRJNA312301	Grosse-Kock 2017
GCA_002202515	Belarus	Minsk	1998	SAMN04496966	PRJNA312301	Grosse-Kock 2017
GCA_002202505	Belarus	Minsk	1998	SAMN04496967	PRJNA312301	Grosse-Kock 2017
GCA_002203415	Belarus	Gomel	1998	SAMN04496968	PRJNA312301	Grosse-Kock 2017
GCA_002202685	Belarus	Gomel	1998	SAMN04496982	PRJNA312301	Grosse-Kock 2017
GCA_002202665	Belarus	Gomel	1998	SAMN04496983	PRJNA312301	Grosse-Kock 2017
GCA_002201175	Belarus	Minsk	1998	SAMN06174242	PRJNA312301	Grosse-Kock 2017
GCA_002201165	Belarus	Gomel	1998	SAMN06174246	PRJNA312301	Grosse-Kock 2017
GCA_001026805	Italy	Rome	1999	SAMN02837548	PRJNA235382	Sangal 2015
GCA_002200995	Belarus	Grodno	1999	SAMN04496969	PRJNA312301	Grosse-Kock 2017
GCA_002202495	Belarus	Brest	1999	SAMN04496970	PRJNA312301	Grosse-Kock 2017
GCA_002202525	Belarus	Gomel	1999	SAMN04496971	PRJNA312301	Grosse-Kock 2017
GCA_002203175	Belarus	Minsk	1999	SAMN04497027	PRJNA312301	Grosse-Kock 2017
GCA_002203145	Belarus	Vitebsk	1999	SAMN04497028	PRJNA312301	Grosse-Kock 2017
GCA_002201085	Belarus	Minsk	1999	SAMN06174247	PRJNA312301	Grosse-Kock 2017
ERR2094319	France		2000	SAMEA104208679	PRJEB22103
GCA_001026845	Italy	Rome	2000	SAMN02837549	PRJNA235383	Sangal 2015
GCA_001188005	Italy	Rome	2000	SAMN02837550	PRJNA235384	Sangal 2015
GCA_002202575	Belarus	Mogilev	2000	SAMN04496972	PRJNA312301	Grosse-Kock 2017
GCA_002203155	Belarus	Minsk	2000	SAMN04496984	PRJNA312301	Grosse-Kock 2017
GCA_002203215	Belarus	Minsk	2000	SAMN04497037	PRJNA312301	Grosse-Kock 2017
GCA_000968865	Russia	Moscow	2001	SAMN03396925	PRJNA277810
GCA_002203395	Belarus	Minsk	2001	SAMN04496973	PRJNA312301	Grosse-Kock 2017
GCA_002203435	Belarus	Minsk	2001	SAMN04496974	PRJNA312301	Grosse-Kock 2017
GCA_002203895	Belarus	Mogilev	2001	SAMN04497029	PRJNA312301	Grosse-Kock 2017
GCA_002203225	Belarus	Minsk	2001	SAMN04497030	PRJNA312301	Grosse-Kock 2017
GCA_002203905	Belarus	Brest	2001	SAMN04497031	PRJNA312301	Grosse-Kock 2017
GCA_002115215			2001	SAMN06311211	PRJNA345527	Ahmad 2017
GCA_002203945	Belarus	Minsk	2002	SAMN04497033	PRJNA312301	Grosse-Kock 2017
GCA_002203935	Belarus	Minsk	2002	SAMN04497034	PRJNA312301	Grosse-Kock 2017
GCA_002203235	Belarus	Minsk	2002	SAMN04497035	PRJNA312301	Grosse-Kock 2017
GCA_002203275	Belarus	Minsk	2002	SAMN04497036	PRJNA312301	Grosse-Kock 2017
GCA_002201215	Belarus	Mogilev	2002	SAMN06174249	PRJNA312301	Grosse-Kock 2017
GCA_003004415	France		2002	SAMN06158912	PRJNA355988
GCA_002202595	Belarus	Minsk	2003	SAMN04496975	PRJNA312301	Grosse-Kock 2017
GCA_002202585	Belarus	Mogilev	2003	SAMN04496976	PRJNA312301	Grosse-Kock 2017
GCA_002203105	Belarus	Grodno	2003	SAMN04496986	PRJNA312301	Grosse-Kock 2017
GCA_001832935			2003	SAMN05877647	PRJNA345527	Ahmad 2017
GCA_002115285			2003	SAMN06311212	PRJNA345527	Ahmad 2017
GCA_002213075			2003	SAMN06311213	PRJNA345527	Ahmad 2017
GCA_002203455	Belarus	Vitebsk	2004	SAMN04496977	PRJNA312301	Grosse-Kock 2017
GCA_002202605	Belarus	Gomel	2004	SAMN04496978	PRJNA312301	Grosse-Kock 2017
GCA_002202655	Belarus	Minsk	2004	SAMN04496979	PRJNA312301	Grosse-Kock 2017
GCA_002203465	Belarus	Grodno	2004	SAMN04496980	PRJNA312301	Grosse-Kock 2017
GCA_002203865	Belarus	Minsk	2004	SAMN04496985	PRJNA312301	Grosse-Kock 2017
GCA_002203515	Belarus	Gomel	2004	SAMN04496987	PRJNA312301	Grosse-Kock 2017
GCA_002203135	Belarus	Brest	2004	SAMN04496988	PRJNA312301	Grosse-Kock 2017
GCA_002202815	Belarus	Vitebsk	2004	SAMN04496989	PRJNA312301	Grosse-Kock 2017
ERR2094320	France		2005	SAMEA104208682	PRJEB22103
GCA_000455805	United Kingdom		2005	SAMN02471951	PRJNA169862	Sangal 2013
GCA_002203575	Belarus	Vitebsk	2005	SAMN04496990	PRJNA312301	Grosse-Kock 2017
GCA_002203855	Belarus	Minsk	2005	SAMN04496991	PRJNA312301	Grosse-Kock 2017
GCA_002203695	Belarus	Vitebsk	2005	SAMN04496992	PRJNA312301	Grosse-Kock 2017
GCA_002115265			2005	SAMN06660208	PRJNA345527	Ahmad 2017
ERR2094321	France		2006	SAMEA104208678	PRJEB22103
GCA_002203015	Belarus	Minsk	2006	SAMN04496993	PRJNA312301	Grosse-Kock 2017
GCA_002202985	Belarus	Vitebsk	2006	SAMN04496994	PRJNA312301	Grosse-Kock 2017
GCA_002202905	Belarus	Gomel	2006	SAMN04496995	PRJNA312301	Grosse-Kock 2017
GCA_002202975	Belarus	Gomel	2006	SAMN04496996	PRJNA312301	Grosse-Kock 2017
GCA_002203705	Belarus	Gomel	2006	SAMN04496997	PRJNA312301	Grosse-Kock 2017
GCA_002203665	Belarus	Minsk	2006	SAMN04496998	PRJNA312301	Grosse-Kock 2017
GCA_002202915	Belarus	Vitebsk	2006	SAMN04496999	PRJNA312301	Grosse-Kock 2017
GCA_002203965	Belarus	Gomel	2006	SAMN04497032	PRJNA312301	Grosse-Kock 2017
GCA_002201075	Belarus	Minsk	2006	SAMN06174244	PRJNA312301	Grosse-Kock 2017
GCA_003004395	New Caledonia		2006	SAMN06158910	PRJNA355988
GCA_002202925	Belarus	Mogilev	2007	SAMN04497000	PRJNA312301	Grosse-Kock 2017
GCA_002203815	Belarus	Vitebsk	2007	SAMN04497001	PRJNA312301	Grosse-Kock 2017
GCA_002203785	Belarus	Minsk	2007	SAMN04497002	PRJNA312301	Grosse-Kock 2017
GCA_002203775	Belarus	Minsk	2007	SAMN04497003	PRJNA312301	Grosse-Kock 2017
GCA_002203065	Belarus	Minsk	2007	SAMN04497004	PRJNA312301	Grosse-Kock 2017
GCA_002203055	Belarus	Minsk	2007	SAMN04497005	PRJNA312301	Grosse-Kock 2017
GCA_002203825	Belarus	Gomel	2007	SAMN04497006	PRJNA312301	Grosse-Kock 2017
GCA_003003455	Poland		2007	SAMN06158909	PRJNA355988
GCA_003003435	Poland		2007	SAMN06158911	PRJNA355988
GCA_003003395	Poland		2007	SAMN06158913	PRJNA355988
GCA_002203745	Belarus	Gomel	2008	SAMN04497007	PRJNA312301	Grosse-Kock 2017
GCA_002203735	Belarus	Minsk	2008	SAMN04497008	PRJNA312301	Grosse-Kock 2017
GCA_002202995	Belarus	Minsk	2008	SAMN04497009	PRJNA312301	Grosse-Kock 2017
GCA_002202675	Belarus	Vitebsk	2008	SAMN04497010	PRJNA312301	Grosse-Kock 2017
GCA_002201065	Belarus	Mogilev	2008	SAMN06174245	PRJNA312301	Grosse-Kock 2017
GCA_001833005			2008	SAMN05877648	PRJNA345527	Ahmad 2017
ERR2094323	France		2009	SAMEA104208677	PRJEB22103		Assembly GCA_900205605
ERR2094322	France		2009	SAMEA104208691	PRJEB22103
ERR2094324	France		2009	SAMEA104208693	PRJEB22103
GCA_002203075	Belarus	Minsk	2009	SAMN04497011	PRJNA312301	Grosse-Kock 2017
GCA_002202735	Belarus	Brest	2009	SAMN04497013	PRJNA312301	Grosse-Kock 2017
GCA_002202745	Belarus	Gomel	2009	SAMN04497014	PRJNA312301	Grosse-Kock 2017
GCA_003046845	Poland		2009	SAMN08619950	PRJNA355988
GCA_002203535	Belarus	Minsk	2010	SAMN04497015	PRJNA312301	Grosse-Kock 2017
GCA_002203545	Belarus	Gomel	2010	SAMN04497016	PRJNA312301	Grosse-Kock 2017
GCA_002202755	Belarus	Mogilev	2010	SAMN04497017	PRJNA312301	Grosse-Kock 2017
GCA_002202765	Belarus	Minsk	2010	SAMN04497018	PRJNA312301	Grosse-Kock 2017
GCA_001833025			2010	SAMN05877649	PRJNA345527	Ahmad 2017
ERR2094325	France		2011	SAMEA104208680	PRJEB22103
GCA_002202835	Belarus	Brest	2011	SAMN04497019	PRJNA312301	Grosse-Kock 2017
GCA_002202895	Belarus	Gomel	2011	SAMN04497020	PRJNA312301	Grosse-Kock 2017
GCA_002203655	Belarus	Vitebsk	2011	SAMN04497023	PRJNA312301	Grosse-Kock 2017
GCA_003194045	Australia		2011	SAMN09269643	PRJNA473263
SRR7223801	Australia		2011	SAMN09269647	PRJNA473263
ERR2094326	France		2012	SAMEA104208690	PRJEB22103
ERR2094327	France		2012	SAMEA104208692	PRJEB22103
GCA_900312965	Switzerland	Lausanne	2012	SAMEA104679569	PRJEB24256	Tagini 2018
GCA_002202845	Belarus	Brest	2012	SAMN04497021	PRJNA312301	Grosse-Kock 2017
GCA_002202825	Belarus	Minsk	2012	SAMN04497022	PRJNA312301	Grosse-Kock 2017
SRR7039159	Germany		2012	SAMN07946374	PRJNA416260
SRR7039160	Germany		2012	SAMN07946375	PRJNA416260
SRR7039157	Germany		2012	SAMN07946376	PRJNA416260
SRR7039158	Germany		2012	SAMN07946377	PRJNA416260
SRR7039163	Germany		2012	SAMN07946378	PRJNA416260
SRR7039164	Germany		2012	SAMN07946379	PRJNA416260
Cd_A	Switzerland		2013	SAMEA104349916	PRJEB14914	Meinel 2016
Cd_B	Switzerland		2013	SAMEA104349917	PRJEB14914	Meinel 2016
ERR2094336	France		2013	SAMEA104208689	PRJEB22103
GCA_000953975	Brazil		2013	SAMN03104762	PRJNA263521	Eucinas 2015
GCA_002203625	Belarus	Minsk	2013	SAMN04497024	PRJNA312301	Grosse-Kock 2017
GCA_002201055	Belarus	Vitebsk	2013	SAMN06174243	PRJNA312301	Grosse-Kock 2017
SRR7039202	Germany		2013	SAMN07946380	PRJNA416260
SRR7039162	Germany		2013	SAMN07946381	PRJNA416260
SRR7039165	Germany		2013	SAMN07946382	PRJNA416260
SRR7039155	Germany		2013	SAMN07946383	PRJNA416260
SRR7039177	Germany		2013	SAMN07946384	PRJNA416260
DRR015939	Japan		2014	SAMD00003846	PRJDB1972
Cd_C	Switzerland		2014		PRJEB14914	Meinel 2016
ERR2094328	France		2014	SAMEA104208681	PRJEB22103
ERR2094329	France		2014	SAMEA104208683	PRJEB22103
GCA_002203615	Belarus	Vitebsk	2014	SAMN04497025	PRJNA312301	Grosse-Kock 2017
GCA_002203595	Belarus	Minsk	2014	SAMN04497026	PRJNA312301	Grosse-Kock 2017
SRR7039178	Germany		2014	SAMN07946385	PRJNA416260
SRR7039175	Germany		2014	SAMN07946386	PRJNA416260
SRR7039176	Germany		2014	SAMN07946387	PRJNA416260
Cd_10	Switzerland		2015	SAMEA104345680	PRJEB14914	Meinel 2016
Cd_1	Switzerland		2015	SAMEA104349899	PRJEB14914	Meinel 2016
Cd_2	Switzerland		2015	SAMEA104349900	PRJEB14914	Meinel 2016
Cd_3	Switzerland		2015	SAMEA104349901	PRJEB14914	Meinel 2016
Cd_4	Switzerland		2015	SAMEA104349902	PRJEB14914	Meinel 2016
Cd_6	Switzerland		2015	SAMEA104349903	PRJEB14914	Meinel 2016
Cd_8	Switzerland		2015	SAMEA104349905	PRJEB14914	Meinel 2016
Cd_9	Switzerland		2015	SAMEA104349906	PRJEB14914	Meinel 2016
Cd14_ERR2173768	Switzerland		2015	SAMEA104349909	PRJEB14914	Meinel 2016
Cd_18	Switzerland		2015	SAMEA104349913	PRJEB14914	Meinel 2016
Cd_19	Switzerland		2015	SAMEA104349914	PRJEB14914	Meinel 2016
Cd_20	Switzerland		2015	SAMEA104349915	PRJEB14914	Meinel 2016
Cd_E	Switzerland		2015	SAMEA104349920	PRJEB14914	Meinel 2016
Cd_11	Switzerland		2015	SAMEA104349992	PRJEB14914	Meinel 2016
Cd_15	Switzerland		2015	SAMEA104349993	PRJEB14914	Meinel 2016
Cd_16	Switzerland		2015	SAMEA104349994	PRJEB14914	Meinel 2016
Cd_17	Switzerland		2015	SAMEA104349995	PRJEB14914	Meinel 2016
Cd_D	Switzerland		2015	SAMEA104361024	PRJEB14914	Meinel 2016
Cd_7	Switzerland		2015		PRJEB14914	Meinel 2016
ERR2094330	France		2015	SAMEA104208684	PRJEB22103
ERR2094332	France		2015	SAMEA104208685	PRJEB22103
ERR2094337	France		2015	SAMEA104208686	PRJEB22103
ERR2094331	France		2015	SAMEA104208687	PRJEB22103
GCA_001875845	South Africa	KwaZulu-Natal	2015	SAMN05729411	PRJNA341832	du Plessis 2015
GCA_001876145	South Africa	KwaZulu-Natal	2015	SAMN05729412	PRJNA341832	du Plessis 2015
GCA_001875965	South Africa	KwaZulu-Natal	2015	SAMN05729413	PRJNA341832	du Plessis 2015
GCA_001875815	South Africa	KwaZulu-Natal	2015	SAMN05729414	PRJNA341832	du Plessis 2015
GCA_001875855	South Africa	KwaZulu-Natal	2015	SAMN05729415	PRJNA341832	du Plessis 2015
GCA_001875805	South Africa	KwaZulu-Natal	2015	SAMN05729416	PRJNA341832	du Plessis 2015
GCA_001875875	South Africa	KwaZulu-Natal	2015	SAMN05729417	PRJNA341832	du Plessis 2015
GCA_001876005	South Africa	KwaZulu-Natal	2015	SAMN05729418	PRJNA341832	du Plessis 2015
GCA_001876025	South Africa	KwaZulu-Natal	2015	SAMN05729419	PRJNA341832	du Plessis 2015
GCA_001876035	South Africa	KwaZulu-Natal	2015	SAMN05729420	PRJNA341832	du Plessis 2015
GCA_001876055	South Africa	KwaZulu-Natal	2015	SAMN05729421	PRJNA341832	du Plessis 2015
GCA_001875905	South Africa	KwaZulu-Natal	2015	SAMN05729422	PRJNA341832	du Plessis 2015
GCA_001875925	South Africa	KwaZulu-Natal	2015	SAMN05729423	PRJNA341832	du Plessis 2015
GCA_001875945	South Africa	KwaZulu-Natal	2015	SAMN05729424	PRJNA341832	du Plessis 2015
GCA_001876085	South Africa	KwaZulu-Natal	2015	SAMN05729425	PRJNA341832	du Plessis 2015
GCA_001875975	South Africa	KwaZulu-Natal	2015	SAMN05729426	PRJNA341832	du Plessis 2015
GCA_001876095	South Africa	KwaZulu-Natal	2015	SAMN05729427	PRJNA341832	du Plessis 2015
GCA_001876115	South Africa	KwaZulu-Natal	2015	SAMN05729428	PRJNA341832	du Plessis 2015
GCA_001876245	South Africa	KwaZulu-Natal	2015	SAMN05729429	PRJNA341832	du Plessis 2015
GCA_001876165	South Africa	KwaZulu-Natal	2015	SAMN05729430	PRJNA341832	du Plessis 2015
GCA_001876175	South Africa	KwaZulu-Natal	2015	SAMN05729431	PRJNA341832	du Plessis 2015
GCA_001876195	South Africa	Cape Town	2015	SAMN05729432	PRJNA341832	du Plessis 2015
GCA_001876215	South Africa	Cape Town	2015	SAMN05729433	PRJNA341832	du Plessis 2015
GCA_003003405	Poland		2015	SAMN06158914	PRJNA355988
SRR7039181	Germany		2015	SAMN07946388	PRJNA416260
SRR7039182	Germany		2015	SAMN07946389	PRJNA416260
SRR7039179	Germany		2015	SAMN07946390	PRJNA416260
SRR7039180	Germany		2015	SAMN07946391	PRJNA416260
SRR7039171	Germany		2015	SAMN07946392	PRJNA416260
SRR7039172	Germany		2015	SAMN07946393	PRJNA416260
SRR7039216	Germany		2015	SAMN07946394	PRJNA416260
SRR7039215	Germany		2015	SAMN07946395	PRJNA416260
SRR7039214	Germany		2015	SAMN07946396	PRJNA416260
SRR7039213	Germany		2015	SAMN07946397	PRJNA416260
SRR7039220	Germany		2015	SAMN07946398	PRJNA416260
SRR7039219	Germany		2015	SAMN07946399	PRJNA416260
SRR7039218	Germany		2015	SAMN07946400	PRJNA416260
SRR7039217	Germany		2015	SAMN07946401	PRJNA416260
SRR7039224	Germany		2015	SAMN07946402	PRJNA416260
401510-15	Switzerland		2015			unpublished
402023-15	Switzerland		2015			unpublished
ERR2094334	France		2016	SAMEA104208688	PRJEB22103
ERR2094333	France		2016	SAMEA104208694	PRJEB22103
ERR2094335	France		2016	SAMEA104208695	PRJEB22103
GCA_001723455	India	Vellore	2016	SAMN05615420	PRJNA339923	Veeraragharan 2016
GCA_001723445	India	Vellore	2016	SAMN05615426	PRJNA339927	Veeraragharan 2016
GCA_001723465	India	Vellore	2016	SAMN05615463	PRJNA339932	Veeraragharan 2016
GCA_001876335	South Africa	KwaZulu-Natal	2016	SAMN05729436	PRJNA341832	du Plessis 2015
GCA_001876295	South Africa	KwaZulu-Natal	2016	SAMN05729437	PRJNA341832	du Plessis 2015
GCA_001742085	India	Vellore	2016	SAMN05771005	PRJNA342907	Veeraragharan 2016
GCA_001742095	India	Vellore	2016	SAMN05771014	PRJNA342909	Veeraragharan 2016
GCA_001889785	Malaysia	Malacca	2016	SAMN05868145	PRJNA345527	Ahmad 2017
GCA_001889845	Malaysia	Kulim	2016	SAMN05877636	PRJNA345527	Ahmad 2017
GCA_001889775	Malaysia	Kota Kinabalu	2016	SAMN05877637	PRJNA345527	Ahmad 2017
GCA_001889855	Malaysia	Kota Kinabalu	2016	SAMN05877638	PRJNA345527	Ahmad 2017
GCA_001889825	Malaysia	Seremban	2016	SAMN05877639	PRJNA345527	Ahmad 2017
GCA_001889835	Malaysia	Alor Setar	2016	SAMN05877640	PRJNA345527	Ahmad 2017
GCA_001889765	Malaysia	Alor Setar	2016	SAMN05877641	PRJNA345527	Ahmad 2017
GCA_002115225	Malaysia	Sibu	2016	SAMN06311214	PRJNA345527	Ahmad 2017
GCA_002115325	Malaysia	Alor Setar	2016	SAMN06311215	PRJNA345527	Ahmad 2017
GCA_002115185	Malaysia	Sg. Buloh	2016	SAMN06311216	PRJNA345527	Ahmad 2017
GCA_002115155	Malaysia	Taiping	2016	SAMN06311217	PRJNA345527	Ahmad 2017
GCA_002115145	Malaysia	Kota Kinabalu	2016	SAMN06311218	PRJNA345527	Ahmad 2017
GCA_002115125	Malaysia	Tawau	2016	SAMN06311219	PRJNA345527	Ahmad 2017
GCA_002115085	Malaysia	Alor Setar	2016	SAMN06311220	PRJNA345527	Ahmad 2017
GCA_002213145	Malaysia	Alor Setar	2016	SAMN06311221	PRJNA345527	Ahmad 2017
GCA_002115095	Malaysia	Sg. Buloh	2016	SAMN06311222	PRJNA345527	Ahmad 2017
GCA_001902275	Malaysia	Malacca	2016	SAMN06099113	PRJNA355958	Hong 2017
GCA_001935935	India	Vellore	2016	SAMN06162630	PRJNA357965
GCA_001935945	India	Vellore	2016	SAMN06163065	PRJNA357968
GCA_001935895	India	Vellore	2016	SAMN06163067	PRJNA357971
GCA_001935905	India	Vellore	2016	SAMN06163069	PRJNA357972
GCA_001937225	India	Trivandrum	2016	SAMN06174217	PRJNA358448
GCA_001937315	India	Trivandrum	2016	SAMN06197330	PRJNA359739
GCA_001937335	India	Trivandrum	2016	SAMN06197335	PRJNA359742
GCA_001974705	India	Trivandrum	2016	SAMN06198939	PRJNA360012
GCA_001974725	India	Trivandrum	2016	SAMN06198940	PRJNA360015
GCA_001974665	India	Trivandrum	2016	SAMN06198943	PRJNA360016
GCA_001981275	India	Vellore	2016	SAMN06246969	PRJNA362754
GCA_001981265	India	Vellore	2016	SAMN06246970	PRJNA362755
SRR7039223	Germany		2016	SAMN07946403	PRJNA416260
SRR7039161	Germany		2016	SAMN07946404	PRJNA416260
SRR7039167	Germany		2016	SAMN07946405	PRJNA416260
SRR7039168	Germany		2016	SAMN07946406	PRJNA416260
SRR7039169	Germany		2016	SAMN07946407	PRJNA416260
SRR7039166	Germany		2016	SAMN07946408	PRJNA416260
SRR7039205	Germany		2016	SAMN07946409	PRJNA416260
SRR7039153	Germany		2016	SAMN07946410	PRJNA416260
SRR7039156	Germany		2016	SAMN07946411	PRJNA416260
SRR7039173	Germany		2016	SAMN07946412	PRJNA416260
SRR7039174	Germany		2016	SAMN07946413	PRJNA416260
SRR7039199	Germany		2016	SAMN07946414	PRJNA416260
SRR7039195	Germany		2016	SAMN07946415	PRJNA416260
SRR7039203	Germany		2016	SAMN07946416	PRJNA416260
SRR7039200	Germany		2016	SAMN07946417	PRJNA416260
SRR7039211	Germany		2016	SAMN07946418	PRJNA416260
SRR7039201	Germany		2016	SAMN07946419	PRJNA416260
SRR7039189	Germany		2016	SAMN07946420	PRJNA416260
SRR7039183	Germany		2016	SAMN07946421	PRJNA416260
SRR7039226	Germany		2016	SAMN07946422	PRJNA416260
SRR7039225	Germany		2016	SAMN07946423	PRJNA416260
SRR7039209	Germany		2016	SAMN07946424	PRJNA416260
SRR7039190	Germany		2016	SAMN07946425	PRJNA416260
GCA_003666665	India	Kerala	2016	SAMN10186719	PRJNA494947
GCA_003641045	India	Kerala	2016	SAMN10186720	PRJNA494947
GCA_003640925	India	Kerala	2016	SAMN10186721	PRJNA494947
GCA_003641025	India	Kerala	2016	SAMN10186722	PRJNA494947
GCA_003666645	India	Kerala	2016	SAMN10186723	PRJNA494947
GCA_003640875	India	Kerala	2016	SAMN10186724	PRJNA494947
GCA_003641005	India	Kerala	2016	SAMN10186725	PRJNA494947
GCA_003640845	India	Kerala	2016	SAMN10186726	PRJNA494947
GCA_003721315	India	Kerala	2016	SAMN10186727	PRJNA494947
GCA_003640855	India	Kerala	2016	SAMN10186728	PRJNA494947
GCA_003640965	India	Kerala	2016	SAMN10186729	PRJNA494947
GCA_003666585	India	Kerala	2016	SAMN10186730	PRJNA494947
GCA_003640815	India	Kerala	2016	SAMN10186731	PRJNA494947
GCA_003640945	India	Kerala	2016	SAMN10186732	PRJNA494947
GCA_003640795	India	Kerala	2016	SAMN10186733	PRJNA494947
GCA_003640955	India	Kerala	2016	SAMN10186734	PRJNA494947
ERR2217016	Australia		2017	SAMEA104423138	PRJEB23872
ERR2217017	Australia		2017	SAMEA104423139	PRJEB23872
ERR2217012	Australia		2017	SAMEA104423140	PRJEB23872
ERR2217013	Australia		2017	SAMEA104423141	PRJEB23872
ERR2217015	Australia		2017	SAMEA104423142	PRJEB23872
ERR2217014	Australia		2017	SAMEA104423143	PRJEB23872
ERR2217018	Australia		2017	SAMEA104423144	PRJEB23872
ERR2217019	Australia		2017	SAMEA104423145	PRJEB23872
ERR2217020	Australia		2017	SAMEA104423146	PRJEB23872
SRR7039187	Germany		2017	SAMN07946426	PRJNA416260
SRR7039188	Germany		2017	SAMN07946427	PRJNA416260
SRR7039185	Germany		2017	SAMN07946428	PRJNA416260
SRR7039186	Germany		2017	SAMN07946429	PRJNA416260
SRR7039207	Germany		2017	SAMN07946430	PRJNA416260
SRR7039184	Germany		2017	SAMN07946431	PRJNA416260
SRR7039197	Germany		2017	SAMN07946432	PRJNA416260
SRR7039198	Germany		2017	SAMN07946433	PRJNA416260
SRR7039228	Germany		2017	SAMN07946434	PRJNA416260
SRR7039227	Germany		2017	SAMN07946435	PRJNA416260
SRR7039191	Germany		2017	SAMN07946436	PRJNA416260
SRR7039212	Germany		2017	SAMN07946437	PRJNA416260
SRR7039210	Germany		2017	SAMN07946438	PRJNA416260
SRR7039208	Germany		2017	SAMN07946439	PRJNA416260
SRR7039222	Germany		2017	SAMN07946440	PRJNA416260
SRR7039221	Germany		2017	SAMN07946441	PRJNA416260
SRR7039154	Germany		2017	SAMN07946442	PRJNA416260
SRR7039206	Germany		2017	SAMN07946443	PRJNA416260
SRR7039204	Germany		2017	SAMN07946444	PRJNA416260
SRR7039192	Germany		2017	SAMN07946445	PRJNA416260
SRR7039193	Germany		2017	SAMN07946446	PRJNA416260
SRR7039194	Germany		2017	SAMN07946447	PRJNA416260
SRR7039170	Germany		2017	SAMN07946448	PRJNA416260
SRR7039196	Germany		2017	SAMN07946449	PRJNA416260
GCA_003721295	India	Lucknow	2017	SAMN10186716	PRJNA494947
GCA_003641035	India	Lucknow	2017	SAMN10186717	PRJNA494947
GCA_003640905	India	Lucknow	2017	SAMN10186718	PRJNA494947
403289-17	Switzerland		2017			unpublished
403290-17	Switzerland		2017			unpublished
403291-17	Switzerland		2017			unpublished
SRR8417825	Germany		2018	SAMN10713544	PRJNA513482	Berger 2019
SRR8417826	Germany		2018	SAMN10713545	PRJNA513482	Berger 2019
GCA_900461215			1900-1920	SAMEA104338380	PRJEB6403
GCA_900638705			1900-1932	SAMEA104318197	PRJEB6403
GCA_900638715	United Kingdom	Newcastle	1900-1949	SAMEA104318198	PRJEB6403
GCA_900447175	Australia	Melbourne	1900-1972	SAMEA4017707	PRJEB6403
SRR6816559	Australia		2007-2016	SAMN08624601	PRJNA436425	Timms 2018
SRR6816560	Australia		2007-2016	SAMN08624601	PRJNA436425	Timms 2018
SRR6816561	Australia		2007-2016	SAMN08624601	PRJNA436425	Timms 2018
SRR6816562	Australia		2007-2016	SAMN08624601	PRJNA436425	Timms 2018
SRR6816563	Australia		2007-2016	SAMN08624601	PRJNA436425	Timms 2018
SRR6816564	Australia		2007-2016	SAMN08624601	PRJNA436425	Timms 2018
SRR6816565	Australia		2007-2016	SAMN08624601	PRJNA436425	Timms 2018
SRR6816566	Australia		2007-2016	SAMN08624601	PRJNA436425	Timms 2018
SRR6816567	Australia		2007-2016	SAMN08624601	PRJNA436425	Timms 2018
SRR6816568	Australia		2007-2016	SAMN08624601	PRJNA436425	Timms 2018
SRR6816569	Australia		2007-2016	SAMN08624601	PRJNA436425	Timms 2018
SRR6816570	Australia		2007-2016	SAMN08624601	PRJNA436425	Timms 2018
SRR6816571	Australia		2007-2016	SAMN08624601	PRJNA436425	Timms 2018
SRR6816572	Australia		2007-2016	SAMN08624601	PRJNA436425	Timms 2018
SRR6816573	Australia		2007-2016	SAMN08624601	PRJNA436425	Timms 2018
SRR6816574	Australia		2007-2016	SAMN08624601	PRJNA436425	Timms 2018
SRR6816575	Australia		2007-2016	SAMN08624601	PRJNA436425	Timms 2018
SRR6816576	Australia		2007-2016	SAMN08624601	PRJNA436425	Timms 2018
SRR6816577	Australia		2007-2016	SAMN08624601	PRJNA436425	Timms 2018
SRR6816578	Australia		2007-2016	SAMN08624601	PRJNA436425	Timms 2018
SRR6816579	Australia		2007-2016	SAMN08624601	PRJNA436425	Timms 2018
SRR6816580	Australia		2007-2016	SAMN08624601	PRJNA436425	Timms 2018
SRR6816581	Australia		2007-2016	SAMN08624601	PRJNA436425	Timms 2018
SRR6816582	Australia		2007-2016	SAMN08624601	PRJNA436425	Timms 2018
SRR6816583	Australia		2007-2016	SAMN08624601	PRJNA436425	Timms 2018
SRR6816584	Australia		2007-2016	SAMN08624601	PRJNA436425	Timms 2018
SRR6816585	Australia		2007-2016	SAMN08624601	PRJNA436425	Timms 2018
SRR6816586	Australia		2007-2016	SAMN08624601	PRJNA436425	Timms 2018
SRR6816587	Australia		2007-2016	SAMN08624601	PRJNA436425	Timms 2018
SRR6816588	Australia		2007-2016	SAMN08624601	PRJNA436425	Timms 2018
SRR6816589	Australia		2007-2016	SAMN08624601	PRJNA436425	Timms 2018
SRR6816590	Australia		2007-2016	SAMN08624601	PRJNA436425	Timms 2018
SRR6816591	Australia		2007-2016	SAMN08624601	PRJNA436425	Timms 2018
SRR6816592	Australia		2007-2016	SAMN08624601	PRJNA436425	Timms 2018
SRR6816593	Australia		2007-2016	SAMN08624601	PRJNA436425	Timms 2018
SRR6816594	Australia		2007-2016	SAMN08624601	PRJNA436425	Timms 2018
SRR6816595	Australia		2007-2016	SAMN08624601	PRJNA436425	Timms 2018
SRR6816596	Australia		2007-2016	SAMN08624601	PRJNA436425	Timms 2018
SRR6816597	Australia		2007-2016	SAMN08624601	PRJNA436425	Timms 2018
SRR6816598	Australia		2007-2016	SAMN08624601	PRJNA436425	Timms 2018
SRR6816599	Australia		2007-2016	SAMN08624601	PRJNA436425	Timms 2018
SRR6816600	Australia		2007-2016	SAMN08624601	PRJNA436425	Timms 2018
SRR6816601	Australia		2007-2016	SAMN08624601	PRJNA436425	Timms 2018
SRR6816602	Australia		2007-2016	SAMN08624601	PRJNA436425	Timms 2018
SRR6816603	Australia		2007-2016	SAMN08624601	PRJNA436425	Timms 2018
SRR6816604	Australia		2007-2016	SAMN08624601	PRJNA436425	Timms 2018
SRR6816605	Australia		2007-2016	SAMN08624601	PRJNA436425	Timms 2018
SRR6816606	Australia		2007-2016	SAMN08624601	PRJNA436425	Timms 2018
ERR2757916	France			SAMEA4859605	PRJEB28372
ERR2757917	France			SAMEA4859606	PRJEB28372
ERR2757918	France			SAMEA4859607	PRJEB28372
ERR2757919	France			SAMEA4859608	PRJEB28372
ERR2757920	France			SAMEA4859609	PRJEB28372
ERR2757921	France			SAMEA4859610	PRJEB28372
GCA_000263415	United Kingdom			SAMN02471953	PRJNA120127	Sangal 2012b
GCA_000455785				SAMN02471956	PRJNA169861	Sangal 2013
GCA_001913265				SAMN04099181	PRJNA296455
GCA_001913255				SAMN04099184	PRJNA296457
GCA_002213115				SAMN06311210	PRJNA345527	Ahmad 2017
GCA_000241875				SAMN02603066	PRJNA42399	Trost 2012
GCA_000255275				SAMN02603068	PRJNA42403	Trost 2012
GCA_000255215				SAMN02603069	PRJNA42405	Trost 2012
GCA_000241895				SAMN02603070	PRJNA42407	Trost 2012
GCA_000255235				SAMN02603071	PRJNA42409	Trost 2012
GCA_000255155				SAMN02603072	PRJNA42411	Trost 2012
GCA_000242775				SAMN02603073	PRJNA42415	Trost 2012
GCA_000255195				SAMN02603074	PRJNA42417	Trost 2012
GCA_000241915				SAMN02603075	PRJNA42419	Trost 2012
GCA_000255255				SAMN02603076	PRJNA42421	Trost 2012
GCA_000241935				SAMN02603077	PRJNA42423	Trost 2012
